# Supplementary material for: Protein S-Nitrosylation in Heart Failure: A Compartment-Resolved Review of Mechanisms, Evidence Boundaries, and Translational Perspectives
Source: Antioxidants (Basel). 2026 Jun 4;15(6):716. doi: 10.3390/antiox15060716 (PMC13295539; doi:10.3390/antiox15060716)
Supplement: Supplementary file 1 [file antioxidants-15-00716-s001.zip]

Archive with 1 entries (1 files):
- antioxidants-4166373-supplementary.pdf
